# Supplementary material for: Random Allelic Expression in Inherited Retinal Disease Genes
Source: Curr Issues Mol Biol. 2023 Dec 13;45(12):10018–25. doi: 10.3390/cimb45120625 (PMC10742332; doi:10.3390/cimb45120625)
Supplement: Supplementary file 1 [file cimb-45-00625-s001.zip]

Archive with 3 entries (3 files):
- Table S1. List of genes from RetNet that exhibit biallelic expression (BAE).pdf
- Table S2. Additional biologic processes significantly enriched for BAE.pdf
- Table S3. GO ontology output tables for RAE and BAE.xlsx
